# Supplementary material for: Pyruvate Dehydrogenase A1 Phosphorylated by Insulin Associates with Pyruvate Kinase M2 and Induces LINC00273 through Histone Acetylation
Source: Biomedicines. 2022 May 27;10(6):1256. doi: 10.3390/biomedicines10061256 (PMC9220252; doi:10.3390/biomedicines10061256)
Supplement: Supplementary file 1 [file biomedicines-10-01256-s001.zip]

Archive with 1 entries (1 files):
- biomedicines-1715893-supplementary.pdf
